# Supplementary material for: Leveraging Climate Data for Dengue Forecasting in Ba Ria Vung Tau Province, Vietnam: An Advanced Machine Learning Approach
Source: Trop Med Infect Dis. 2024 Oct 21;9(10):250. doi: 10.3390/tropicalmed9100250 (PMC11511084; doi:10.3390/tropicalmed9100250)
Supplement: Supplementary file 1 [file tropicalmed-09-00250-s001.zip]

Archive with 1 entries (1 files):
- tropicalmed-3245467-supplementary.pdf
